# Supplementary material for: The Ultratrace Determination of Fluoroquinolones in River Water Samples by an Online Solid-Phase Extraction Method Using a Molecularly Imprinted Polymer as a Selective Sorbent
Source: Molecules. 2022 Nov 22;27(23):8120. doi: 10.3390/molecules27238120 (PMC9737498; doi:10.3390/molecules27238120)
Supplement: Supplementary file 1 [file molecules-27-08120-s001.zip]

Archive with 1 entries (1 files):
- molecules-2026946-Supplementary.pdf
